# Supplementary material for: Co(II)-Catalyzed Picolinamide-Directed C(sp3)-S Bond Formation with N-(phenylsulfanyl)succinimides
Source: Molecules. 2025 Nov 19;30(22):4462. doi: 10.3390/molecules30224462 (PMC12655464; doi:10.3390/molecules30224462)
Supplement: Supplementary file 1 [file molecules-30-04462-s001.zip]

Archive with 1 entries (1 files):
- molecules-3940782-supplementary.pdf
